# Supplementary material for: Safety and Efficacy of Direct Oral Anticoagulants Versus Standard Therapy for Venous Thromboembolism in Cancer Patients: A Systematic Review and Network Meta-Analysis of Randomized Clinical Trials
Source: J Clin Med. 2026 Jan 30;15(3):1090. doi: 10.3390/jcm15031090 (PMC12898735; doi:10.3390/jcm15031090)
Supplement: Supplementary file 1 [file jcm-15-01090-s001.zip]

Archive with 2 entries (2 files):
- jcm-4095956-File S1-PRISMA_2020_checklist.pdf
- jcm-4095956-supplementary.pdf
